# Supplementary material for: PIGB maintains nuclear lamina organization in skeletal muscle of Drosophila
Source: J Cell Biol. 2024 Jan 23;223(2):e202301062. doi: 10.1083/jcb.202301062 (PMC10808031; doi:10.1083/jcb.202301062)
Supplement: Table S1 — shows the actual values, means, and SD in Fig. 6. [file JCB_202301062_TableS1.xlsx]

## Sheet: Sheet1
	Zasp/rpl				Prm/rpl				br/rpl				cher/rpl				tn/rpl				actn/rpl				how/rpl				akirin/rpl				cora/rpl				ens/rpl
	raw data	indivisual / mean of PIGB27			raw data	indivisual / mean of PIGB27			raw data	indivisual / mean of PIGB27			raw data	indivisual / mean of PIGB27			raw data	indivisual / mean of PIGB27			raw data	indivisual / mean of PIGB27			raw data	indivisual / mean of PIGB27			raw data	indivisual / mean of PIGB27			raw data	indivisual / mean of PIGB27			raw data	indivisual / mean of PIGB27
	indivisual		ave.	SD	indivisual		ave.	SD	indivisual		ave.	SD	indivisual		ave.	SD	indivisual		ave.	SD	indivisual		ave.	SD	indivisual		ave.	SD	indivisual		ave.	SD	indivisual		ave.	SD	indivisual		ave.	SD
PIGB27	2.91441	0.953109	1	0.126527	0.868256	0.984663	1	0.0361917	0.10211	0.772318	1	0.217286	0.860235	0.820423	1	0.155993	0.291911	0.863522	1	0.124489	0.366463	1.03195	1	0.110621	0.151049	1.18611	1	0.204618	0.0792186	0.970341	1	0.0293725	0.0549614	0.973677	1	0.0801126	0.0499504	0.804221	1	0.170663
	2.76306	0.903612			0.918228	1.04133			0.159334	1.20513			1.12992	1.07763			0.374329	1.10733			0.311409	0.87692			0.131552	1.03301			0.0840138	1.02908			0.0615254	1.08996			0.0669817	1.07843
	3.49592	1.14328			0.858856	0.974002			0.135194	1.02255			1.15542	1.10195			0.347901	1.02915			0.387479	1.09113			0.0994444	0.780885			0.0816875	1.00058			0.052855	0.936361			0.0693988	1.11735
PIGB13	0.732342	0.2395	0.212682	0.0271699	0.533734	0.605291	0.634031	0.112085	0.0193756	0.146548	0.156612	0.0221582	0.135254	0.128995	0.134604	0.0292426	0.378929	1.12093	1.08106	0.0355631	0.299326	0.842895	0.906901	0.189426	0.0377419	0.296368	0.264191	0.0322077	0.0395691	0.484678	0.472356	0.0179539	0.0683888	1.21155	1.16465	0.0474805	0.0655378	1.05519	1.09236	0.0323596
	0.566222	0.185173			0.475381	0.539115			0.0240649	0.182016			0.174312	0.166245			0.361584	1.06963			0.269097	0.757771			0.0295387	0.231952			0.0368814	0.451757			0.0630297	1.11661			0.0692042	1.11421
	0.652455	0.213374			0.668114	0.757688			0.0186779	0.141272			0.113841	0.108572			0.355835	1.05262			0.397745	1.12004			0.0336523	0.264254			0.0392389	0.480633			0.0658062	1.1658			0.0687983	1.10768
	Zasp/rpl				Prm/rpl				br/rpl				cher/rpl				tn/rpl				actn/rpl				how/rpl				akirin/rpl				cora/rpl				ens/rpl
	raw data	indivisual / mean of PIGBCRP2			raw data	indivisual / mean of PIGBCRP2			raw data	indivisual / mean of PIGBCRP2			raw data	indivisual / mean of PIGBCRP2			raw data	indivisual / mean of PIGBCRP2			raw data	indivisual / mean of PIGBCRP2			raw data	indivisual / mean of PIGBCRP2			raw data	indivisual / mean of PIGBCRP2			raw data	indivisual / mean of PIGBCRP2			raw data	indivisual / mean of PIGBCRP2
	indivisual		ave.	SD	indivisual		ave.	SD	indivisual		ave.	SD	indivisual		ave.	SD	indivisual		ave.	SD	indivisual		ave.	SD	indivisual		ave.	SD	indivisual		ave.	SD	indivisual		ave.	SD	indivisual		ave.	SD
PIGBCRP2	2.04262	0.955523	1	0.0399624	1.56274	1.06706	1	0.118039	0.0983253	1.04741	1	0.0450105	1.2796	0.971215	1	0.0349394	0.425859	0.953575	1	0.0815906	0.578783	1.05542	1	0.180316	0.128032	0.924752	1	0.14345	0.130517	0.967217	1	0.0339807	0.0693227	1.00157	1	0.0770222	0.0533538	0.887669	1	0.240845
	2.20799	1.03288			1.26492	0.863706			0.0933818	0.994746			1.36874	1.03887			0.425252	0.952216			0.437881	0.79848			0.161352	1.16542			0.139672	1.03506			0.0638295	0.922205			0.0502387	0.835841
	2.16248	1.01159			1.56592	1.06923			0.0899179	0.957847			1.30423	0.989912			0.488665	1.09421			0.628516	1.1461			0.125966	0.909831			0.134633	0.99772			0.0744899	1.07623			0.0767241	1.27649
PIGBCRP5	0.480118	0.224596	0.22916	0.0229098	0.742663	0.507102	0.498771	0.0561792	0.00849328	0.0904743	0.111243	0.0180255	0.21653	0.164346	0.18014	0.019025	0.283027	0.633749	0.567628	0.0590532	0.391688	0.714247	0.74671	0.0672634	0.0442379	0.319523	0.327	0.0125318	0.0675753	0.500777	0.499308	0.0130041	0.0697799	1.00817	0.996713	0.0517477	0.0464862	0.773409	0.721043	0.0480282
	0.446513	0.208876			0.642767	0.438891			0.0115294	0.122816			0.23032	0.174813			0.232288	0.520135			0.384882	0.701835			0.047276	0.341467			0.0655317	0.485633			0.0650747	0.940195			0.0427153	0.710672
	0.542993	0.254008			0.805956	0.550319			0.0113061	0.120438			0.265166	0.20126			0.245179	0.549			0.451902	0.824048			0.044305	0.320008			0.0690244	0.511516			0.072105	1.04177			0.0408145	0.679047
