# Supplementary material for: PIGB maintains nuclear lamina organization in skeletal muscle of Drosophila
Source: J Cell Biol. 2024 Jan 23;223(2):e202301062. doi: 10.1083/jcb.202301062 (PMC10808031; doi:10.1083/jcb.202301062)
Supplement: Table S2 — shows the fly stocks used in this study. [file JCB_202301062_TableS2.xlsx]

## Sheet: strain
strain	Description	ref.
Canton-S (CS)	wild type	Kyoto-fly 105666
PIGB13	PIGB mutant (P-imprecise excision)	yamamoto-Hino et. al., (2018)
PIGB27	wild type (P-precise excision)	yamamoto-Hino et. al., (2018)
PIGBCRP5	PIGB mutant (CRISPR/Cas)	in this study
PIGBCRP2	wild type (CRISPR/Cas)	in this study
LamK2	Lamin Dm0 mutant	bloomington 38424
koi80	Koi mutant Ends out targeted recombination replaced koi coding sequence with w[+].	bloomington 25105
OteDB	Ote mutant identified in an ethyl methanesulfonate (EMS) screen for female sterile mutations.	bloomington 5092
washD185	wash mutant Imprecise excision of P{EPgy2}washEY15549 has deleted more than half of the coding region of wash and introduced two stop codons at positions 11 and 12.	bloomington 28285
LBR31805	LBR mutant	in this study
BocksD10	Bocks mutant Imprecise excision of the progenitor P{PTT-GB}bocksCB03586 insertion, resulting in a deletion that extends upstream from the original insertion site at +11 in bocks (this results in a lack of bocks protein expression in the mutant).	gift from Dr. Geyer, P. K. ( Univ. of Iowa)
3UAS-wtPIGBmyc (68A4)	expresses wtPIGBmyc under 3UAS Transgene was inserted in chromosome 68A4	yamamoto-Hino et. al., (2018)
3UAS-DactPIGBmyc (68A4)	expresses DactPIGBmyc under 3UAS Transgene was inserted in chromosome 68A4	in this study
20UAS-DactPIGBmyc 55CA4)	expresses DactPIGBmyc under 20UAS Transgene was inserted in chromosome 55C4	in this study
3UAS-ERPIGBmyc (68A4)	expresses ERPIGBmyc under 3UAS Transgene was inserted in chromosome 68A4	yamamoto-Hino et. al., (2018)
Calr-GFP	ER marker	gift from Dr Allan C. Spradling (Department of Embryology, Carnegie Institution for Science, USA).
Mef2-Gal4	muscle-specific driver	bloomington 27390
UAS-lacZ	expresses lacZ under UAS
UAS-mcherryNLS	expresses NLS-fused mcherry under UAS	bloomington 38424
y[1] w[*]; P{w[+mC]=UAS-FLP.D}JD1	expresses FLP recombinase under UAS	bloomington 4539
y[1] w[*]; M{w[+mC]=hs.min(FRT.STOP1)dam}ZH-51C	DamIDseq (control)	bloomington 65433
y[1] w[*]; M{w[+mC]=hs.min(FRT.STOP1)dam-Lam}ZH-51C	DamIDseq (Lamin)	bloomington 65434
Nup107-GFP	Expresses GFP-tagged nucleoporin 107 under the control of nucleoporin 107.	bloomington 35514
