# Supplementary material for: PIGB maintains nuclear lamina organization in skeletal muscle of Drosophila
Source: J Cell Biol. 2024 Jan 23;223(2):e202301062. doi: 10.1083/jcb.202301062 (PMC10808031; doi:10.1083/jcb.202301062)
Supplement: Table S3 — shows the primer sequences used in this study. [file JCB_202301062_TableS3.xlsx]

## Sheet: primer
Name	sequence (5'-3')	Usage
pBSEcoRI-LBRLeft-F1	cttgatatcgaattcAAGTGCCCACTAAACCACTG	LBR KO mutant
loxP-LBRLeft-R1	ctacagatCGGCGAGTGCTGCATGTTATT	LBR KO mutant
LBRLeft-loxP-F1	actcgccGATCTGTAGCGGCCGCAT	LBR KO mutant
LBRRight-loxP-R1	ccggcttaAATAGGAACTTCATGCAT	LBR KO mutant
loxP-LBRRight-F1	tcctattTAAGCCGGGAGTTGACCCTTC	LBR KO mutant
pBSEcoRI-LBRRight-R1	ggctgcaggaattcCATCGGCCGCAGTTTGCTGGC	LBR KO mutant
DPIGB QC DE28AA	TATTACGTTCCGGCTGCCTACTGGCAGAGT	site-directed mutagenesis for generation of the ∆actPIGBmyc
AdR adaptor1 (AdRt)	CTAATACGACTCACTATAGGGCAGCGTGGTCGCGGCCGAGGA	DamIDseq
AdR adaptor2 (AdRb)	TCCTCGGCCG	DamIDseq
AdR PCR primer	GGTCGCGGCCGAGGATC	DamIDseq
Zasp66 F	CAAGGTGGTCGGTTCGGAAG	RT-qPCR
Zasp66 R	TGTTGTTGGAGTACAGGCCA	RT-qPCR
Prm F2	AGGTGACCCGCATCAAGAAG	RT-qPCR
Prm R2	AACGGCATACTGGTCCAAGG	RT-qPCR
br F2	TAACCTCGGCGTTCGAGAATC	RT-qPCR
br R2	TTTGCAGGGTGTGCTCTTGA	RT-qPCR
cher F	AATACAACGGAGAACCCGTG	RT-qPCR
cher R	GTCACATAGCCGGAGGTGAT	RT-qPCR
tn F2	GAGCTGCATATCGAAATCACCG	RT-qPCR
tn R2	AGATAGGCTTTTTCCGAGCAAAC	RT-qPCR
Actn F	ATCGACTCCTTCCGAATCCT	RT-qPCR
Actn R	GTTCGTCGGGCAAAATGTAT	RT-qPCR
how F	GTCCGCGAGCATCCAGATTT	RT-qPCR
how R	AGCCGGTCTCCTGTTCCAA	RT-qPCR
akirin F	CCGAACCTAGTCCGTTCAGTG	RT-qPCR
akirin R	CTTGTGCAGTCTCTTGATCTCAT	RT-qPCR
cora F	AACCATTCAGTCCGATGGAG	RT-qPCR
cora R	CTGTCATGTCCGGATTCATG	RT-qPCR
ens F	ATCGAGGAGATCCGTACCCG	RT-qPCR
ens R	CGCGTTCCTGATTCTTTTTGAGG	RT-qPCR
rpl32 F	GCAAGCCCAAGGGTATCGA	RT-qPCR
rpl32 R	CGATGTTGGGCATCAGATACTG	RT-qPCR
