# Supplementary material for: PIGB maintains nuclear lamina organization in skeletal muscle of Drosophila
Source: J Cell Biol. 2024 Jan 23;223(2):e202301062. doi: 10.1083/jcb.202301062 (PMC10808031; doi:10.1083/jcb.202301062)
Supplement: Table S4 — shows the antibodies used in this study. [file JCB_202301062_TableS4.xlsx]

## Sheet: antibody
antibodis	Cat.No.	Provider	Usage	dilution factor
rabbit anti-DPIG-B		yamamoto-Hino et. al., (2018)	Immunostaining	1:40000
			Immunoblot	1:30000
rabbit anti-myc A14	sc-789	Santa cruz	Immunostaining	1:500
			Immunoblot	1:3000 ~ 10000
guniea pig anti-LBR		gift from Dr. Georg Krohne (University of Würzburg) J Cell Sci (2004) 117 (10): 2015–2028.	Immunoblot	1:2000
guniea pig anti-Bocks		gift from Dr. Georg Krohne (University of Würzburg) European Journal of Cell Biology 82, 605 - 616 (2004, January)	Immunoblot	1:2000
goat anti-Ote		gift from Dr. Geyer, P. K. ( Univ. of Iowa) Genetics, Vol. 197, 653–665 June 2014	Immunostaining	1:500
			Immunoblot	1:1000
mouse anti-lamin Dm0 ADL67.10		Developmental Studies Hybridoma Bank (DSHB)	Immunostaining	1:2000
			Immunoblot	1:2000
mouse anti-LaminC LC28.10		Developmental Studies Hybridoma Bank (DSHB)	Immunostaining	1:1000
			Immunoblot	1:1000
rat anti-tubulin	OBT0045	Oxford Biotechonology	Immunoblot	1:15000
rabbit anti-GFP	598	MBL Life Science	Immunostaining	1:2000
mouse anti-NPC mAb414	902901	BioLegend	Immunostaining	1:1000
rat anti-CID 4F8	MBS389028	Mybiosource	Immunostaining	1:400
mouse anti-uPAR		gift from Dr. Taroh kinoshita (Osaka Univ.)	Flow cytometry	1:250
Alexa633-labeled phalloidin	A22284	Thermo Fisher	Immunostaining	1:500
Rhodamine-labeled phalloidin	R415	Thermo Fisher	Immunostaining	1:2000
Alexa488-labeled anti-mouse IgG	A-11001	Thermo Fisher	Immunostaining	1:500
Alexa488-labeled anti-goat IgG	A-11055	Thermo Fisher	Immunostaining	1:500
Cy3-labeled anti-mouse IgG	115-165-003	jackson immunoresearch laboratories	Immunostaining	1:500
Cy3-labeled anti-rabbit IgG	111-165-003	jackson immunoresearch laboratories	Immunostaining	1:500
HRP-labeled anti-mouse IgG	115-035-003	jackson immunoresearch laboratories	Immunoblot	1:10000
HRP-labeled anti-goat IgG	705-035-003	jackson immunoresearch laboratories	Immunoblot	1:10000
HRP-labeled anti-guniea pig IgG	106-035-003	jackson immunoresearch laboratories	Immunoblot	1:10000
HRP-labeled anti-rat IgG	112-035-003	jackson immunoresearch laboratories	Immunoblot	1:10000
HRP-labeled anti-rabbit IgG	111-035-003	jackson immunoresearch laboratories	Immunoblot	1:10000
phycoerythrin-conjugated goat anti-mouse IgG	405307	BioLegend	Flow cytometry	1:200
